# Supplementary material for: Metatranscriptomic Sequencing of Sheath Blight-Associated Isolates of Rhizoctonia solani Revealed Multi-Infection by Diverse Groups of RNA Viruses
Source: Viruses. 2024 Jul 17;16(7):1152. doi: 10.3390/v16071152 (PMC11281561; doi:10.3390/v16071152)
Supplement: Supplementary file 1 [file viruses-16-01152-s001.zip]

Archive with 5 entries (5 files):
- Table S1.xlsx
- Table S2.xlsx
- Table S3.xlsx
- Table S4.xlsx
- viruses-3082087-supplementary.pdf
