# Supplementary material for: Metatranscriptomic Sequencing of Sheath Blight-Associated Isolates of Rhizoctonia solani Revealed Multi-Infection by Diverse Groups of RNA Viruses
Source: Viruses. 2024 Jul 17;16(7):1152. doi: 10.3390/v16071152 (PMC11281561; doi:10.3390/v16071152)
Supplement: Supplementary file 1 [file viruses-16-01152-s001.zip › Table S1.xlsx]

## Sheet: Table S1
Table S1. Characterization of Rhizoctonia solani isolates collected from various rice fields in Luzon, Visayas and Mindanao, Philippines.
No	Isolate namea	Colony colorb	Abundance of myceliumc	Sclerotial variabilityd					Place of collection	Date of Collection
				Color	Pattern	Number	Size	Texture
1	CS-Rs 1	yellow	slight	dark brown	center	excellent	large	rough	Camarines Sur, Luzon	2018-09-20
2	CS-Rs 2	yellow	slight	dark brown	center	excellent	large	rough	Camarines Sur, Luzon	2018-09-20
3	CS-Rs 3	yellow	moderate	dark brown	center	excellent	large	rough	Camarines Sur, Luzon	2018-09-20
4	CS-Rs 4	yellow	slight	dark brown	center and periphery	excellent	large	rough	Camarines Sur, Luzon	2018-09-20
5	CS-Rs 5	pale brown	slight	deep dark brown	irregular	excellent	large	rough	Camarines Sur, Luzon	2018-09-20
6	CS-Rs 6	yellow	slight	dark brown	center and periphery	excellent	large	rough	Camarines Sur, Luzon	2018-09-20
7	CS-Rs 7	pale brown	moderate	dark brown	irregular	very good	large	rough	Camarines Sur, Luzon	2018-09-20
8	CS-Rs 8	pale brown	slight	deep dark brown	periphery	excellent	large	rough	Camarines Sur, Luzon	2018-09-20
9	CS-Rs 9	pale brown	slight	deep dark brown	irregular	excellent	large	rough	Camarines Sur, Luzon	2018-09-20
10	CS-Rs 10	yellow	slight	dark brown	center	excellent	large	rough	Camarines Sur, Luzon	2018-09-20
11	ILO-Rs 1	brown	slight	deep dark brown	periphery	excellent	small	rough	Iloilo City, Visayas	2018-09-27
12	ILO-Rs 2	brown	slight	deep dark brown	center	excellent	small	rough	Iloilo City, Visayas	2018-09-27
13	ILO-Rs 3	yellow	slight	dark brown	center	excellent	large	rough	Iloilo City, Visayas	2018-09-27
14	ILO-Rs 4	yellow	slight	dark brown	center	excellent	large	rough	Iloilo City, Visayas	2018-09-27
15	ILO-Rs 5	brown	slight	deep dark brown	irregular	excellent	large	rough	Iloilo City, Visayas	2018-09-27
16	ILO-Rs 6	brown	slight	deep dark brown	periphery	excellent	small	rough	Iloilo City, Visayas	2018-09-27
17	ILO-Rs 7	brown	slight	deep dark brown	periphery	excellent	small	rough	Iloilo City, Visayas	2018-09-27
18	ILO-Rs 8	brown	slight	deep dark brown	periphery	excellent	small	rough	Iloilo City, Visayas	2018-09-27
19	ILO-Rs 9	brown	slight	deep dark brown	periphery	excellent	small	rough	Iloilo City, Visayas	2018-09-27
20	ILO-Rs 10	brown	slight	deep dark brown	periphery	excellent	small	rough	Iloilo City, Visayas	2018-09-27
21	SC-Rs 1	pale brown	slight	deep dark brown	small peripheral ring	excellent	large	rough	South Cotabato, Mindanao	2018-09-13
22	SC-Rs 2	pale brown	slight	deep dark brown	center	excellent	large	rough	South Cotabato, Mindanao	2018-09-13
23	SC-Rs 3	pale brown	slight	deep dark brown	small peripheral ring	excellent	small	rough	South Cotabato, Mindanao	2018-09-13
24	SC-Rs 4	pale brown	slight	deep dark brown	center	excellent	large	rough	South Cotabato, Mindanao	2018-09-13
25	SC-Rs 5	brown	slight	deep dark brown	irregular	excellent	large	rough	South Cotabato, Mindanao	2018-09-13
26	SC-Rs 6	pale brown	moderate	deep dark brown	periphery	very good	large	rough	South Cotabato, Mindanao	2018-09-13
27	SC-Rs 7	yellow	slight	deep dark brown	center and periphery	excellent	small	rough	South Cotabato, Mindanao	2018-09-13
28	SC-Rs 8	pale brown	moderate	deep dark brown	periphery	very good	large	rough	South Cotabato, Mindanao	2018-09-13
29	SC-Rs 9	pale brown	slight	deep dark brown	periphery	very good	large	rough	South Cotabato, Mindanao	2018-09-13
30	SC-Rs 10	pale brown	slight	deep dark brown	center	excellent	large	rough	South Cotabato, Mindanao	2018-09-13
31	SC-Rs 11	pale brown	moderate	deep dark brown	periphery	very good	large	rough	South Cotabato, Mindanao	2018-09-13
32	TAR-Rs 1	pale brown	slight	dark brown	center and periphery	excellent	large	rough	Tarlac, Luzon	2018-10-18
33	TAR-Rs 2	pale brown	slight	dark brown	center	excellent	large	rough	Tarlac, Luzon	2018-10-18
34	TAR-Rs 3	pale brown	slight	dark brown	center	excellent	large	rough	Tarlac, Luzon	2018-10-18
35	TAR-Rs 4	pale brown	slight	deep dark brown	irregular	excellent	large	rough	Tarlac, Luzon	2018-10-18
36	TAR-Rs 5	pale brown	slight	deep dark brown	periphery	excellent	small	rough	Tarlac, Luzon	2018-10-18
37	TAR-Rs 6	pale brown	slight	dark brown	center and periphery	excellent	large	rough	Tarlac, Luzon	2018-10-18
38	TAR-Rs 7	pale brown	slight	dark brown	center	excellent	large	rough	Tarlac, Luzon	2018-10-18
39	TAR-Rs 8	pale brown	slight	deep dark brown	center	very good	large	rough	Tarlac, Luzon	2018-10-18
40	IRRI-Rs	pale brown	slight	dark brown	center and periphery	excellent	large	rough	IRRI	1986
aIsolate name: CS-Rs 1 – the first two capital letters refer to the collection place while number following Rs refers to the isolate number; Rhizoctonia spp. isolate 1 collected from Camarines Sur;
bColor based on Munsell’s soil color chart (1954);
cAbundance of mycelium: Slight – aerial mycelium does not obscure surface mycelium, Moderate – aerial mycelium obscure surface mycelium but does not touch plate cover;
dSclerotial variability: Pattern: center – produced more towards the center; periphery – produced more or less in circular manner concentrated towards the periphery; center and periphery
		– irregular, sparse and concentrated both in center and periphery; irregular – irregular manner and scattered all over the colony;
		Number: very good – 41-60; excellent - >60;
		Size: small – 1.0 to 1.5 mm, large – >1.5 mm;
		Texture: smooth, rough
