# Supplementary material for: Metatranscriptomic Sequencing of Sheath Blight-Associated Isolates of Rhizoctonia solani Revealed Multi-Infection by Diverse Groups of RNA Viruses
Source: Viruses. 2024 Jul 17;16(7):1152. doi: 10.3390/v16071152 (PMC11281561; doi:10.3390/v16071152)
Supplement: Supplementary file 1 [file viruses-16-01152-s001.zip › Table S2.xlsx]

## Sheet: TABLE S2
		Table S2. Viral sequences obtained in this study and their details
Number		Virus namea	Abbre-viation	Strain	segment	Scaffold no.b	Size (nt or bp)	NGS reads	FPKM	Accession No.	Host strain c	BLASTx Greatest Identity	Identity (%)	Family	Order	Genome type
1		Rhizoctonia solani alpha-like virus 4	RsALV4	RsPh25		25	7992	1200	15.9 j	MW596323	Tar-Rs-3	Rhizoctonia cerealis alphavirus-like virus	47.06	Proposed Mycoalphaviridae	Hepelivirales	(+)ssRNA
2		Rhizoctonia solani alpha-like virus 5	RsALV5	RsPh20		20	9046	5722	69.3	PP262119	N.C.	Rhizoctonia cerealis alphavirus-like virus	46.45
3		Rhizoctonia solani beny-like virus 2	RsBLV2	RsPh22		22	8463	31965	425.2	MW574435	Tar-Rs-5	Bemisia tabaci beny-like virus 6	34.64	Proposed Mycobenyviridae
4		Rhizoctonia solani beny-like virus 3	RsBLV3	Rsph26		26	7808	707	10.1	MW574436	Tar-Rs-3	Rhizoctonia solani beny-like virus 1	46.53
5		Rhizoctonia solani beny-like virus 4	RsBLV4	RsPh269		269	1026	73	8	MW596324	Tar-Rs-3	Rhizoctonia solani beny-like virus 1	69.66
27		Rhizoctonia solani endornavirus 8	RsEV8	RsPh5		5	18645	2183	13.2	MW574437	Tar-Rs-3	Rhizoctonia solani endornavirus 1 ??	44.57	Endornaviridae	Martellivirales
28		Rhizoctonia solani endornavirus 9	RsEV9	RsPh66		66	14601	3299	25.3	MW574438	Tar-Rs-3	Rhizoctonia solani endornavirus 7	38.6
29		Rhizoctonia solani endornavirus 1d	RsEV1	RsPh2		2	19876?	2652	14.9	MW596327	Tar-Rs-3	Rhizoctonia solani endornavirus 1	90.79
30				RsPh31		3	19860	3552	20.1	MW596329	Ilo-Rs-6	Rhizoctonia solani endornavirus 1	82
31				RsPh1		1	20088	5629	31.6	MW596328	N.C.	Rhizoctonia solani endornavirus 1	82.14
6		Rhizoctonia solani phlegivirus 3e	RsPhV3	RsPh15		15	10433	2637	57.3	MW574447	Tar-Rs-3/Ilo-Rs-6	Rhizoctonia solani dsRNA virus 7	45.46	Phlegiviridae	Ghabrivirales	dsRNA
		Rhizoctonia solani phlegivirus 1f	RsPhV1	RsPh9		9	12359	1913	39.7	MW596343	Ilo-Rs-6	Rhizoctonia solani dsRNA virus 7	60.43
7		Rhizoctonia solani phlegivirus 2f	RsPhV2	RsPh10		10	10888	2040	20.8	MW596348	Ilo-Rs-6	Rhizoctonia solani dsRNA virus 7	60.09
		Rhizoctonia solani phlegivirus 5g	RsPhV5	RsPh7		7	11460	2911	25.2	MW596349	Tar-Rs-5	Rhizoctonia solani dsRNA virus 7	58.88
8		Rhizoctonia solani phlegivirus 6g	RsPhV6	RsPh8		8	11164	2386	23.8	MW596350	Tar-Rs-3	Rhizoctonia solani dsRNA virus 7	59.1
		Rhizoctonia solani phlegivirus 7	RsPhV7	RsPh24		24	7994	787	11	MW574448	Tar-Rs-5	Phlebiopsis gigantea large virus 1	30.49
9		Rhizoctonia solani phlegivirus 8 h	RsPhV8	RsPh40		40	4180	16318	438.5	MW574449	Tar-Rs-5	Lentinula edodes mycovirus HKB	37.28
		Rhizoctonia solani phlegivirus 4e	RsPhV4	RsPh14		14	10449	1987	21.2	MW596344	Tar-Rs-5	Rhizoctonia zeae RNA virus 1	42.52
10		Rhizoctonia solani megabirnavirus 2	RsMBV2	RsPh31	dsRNA1	31	4866	676	15.4	MW560186	Tar-Rs-3/Ilo-Rs-6	Pterostylis megabirnavirus-like RdRP	70.26	Megabirnaviridae
		Rhizoctonia solani megabirnavirus 3 h	RsMBV3	RsPh31	dsRNA1?	27	6649	3867	64.6	MW596351	Tar-Rs-3/Ilo-Rs-6	Rhizoctonia zeae megabirnavirus 1 CP	26.28
11		Rhizoctonia solani toti-like virus 1	RsTLV1	RsPh19		19	9046	32346	397.5	MW574450	Tar-Rs-3/Ilo-Rs-6	XiangYun toti-like virus 7	30.82	Proposed Rhitotiviridae
				RsPh21		21	9040	22486	278.5	MW574451	Tar-Rs-5	XiangYun toti-like virus 7	31.03
12		Rhizoctonia solani RNA virus*	RsRV	RsPh16		16	10190	11311	111.5	MW596346	Ilo-Rs-6	Rhizoctonia solani RNA virus	85.19	Unclassified Megabirnaviridae?
				RsPh13		13	10453	8801	87.4	MW596347	N.C.	Rhizoctonia solani RNA virus	85.41
13				RsPh12		12	10467	7239	62.1	PP334487	N.C.	Rhizoctonia solani RNA virus	85.98
		Rhizoctonia solani yadonushi virus 1 h	RsYnV1	RsPh377		377	785	46	3.2	PP334490	Tar-Rs-3	Rhizoctonia zeae yadonushi virus 2	53.01	Yadunoshiviridae
14		Rhizoctonia solani hypovirus 4	RsHV4	RsPh4		4	18697	86912	524.7	MW574439	Tar-Rs-3	Sclerotium rolfsii hypovirus 1	59.07	Hypoviridae	Durnavirales	(+)ssRNA
		Rhizoctonia solani hypovirus 5	RsHV5	RsPh11		11	10766	1538	1631	MW574440	Tar-Rs-3	Nigrospora oryzae hypovirus 1	33.16
15		Rhizoctonia solani hypovirus 6	RsHV6	RsPh18		18	9168	10872	45.2	MW574441	Tar-Rs-5	Rhizoctonia zeae hypovirus 2	33.16
16						38	4235	904	75.1	MW574442	N.C.	Rhizoctonia zeae hypovirus 2	27.61
17						34	4489	4949	107	MW574443	N.C	Rhizoctonia zeae hypovirus 2	27
18		Rhizoctonia solani partitivirus 20	RsPV20	RsPh95	dsRNA1	95	1942	2586	35.4	MW596340	Tar-Rs-5	Grosmannia clavigera partitivirus 1 RdRP	66.83	Partitiviridae		dsRNA
19				RsPh95	dsRNA2	428	698	50	16.2	PP334488		Grosmannia clavigera partitivirus 1 CP	41.49
		Rhizoctonia solani partitivirus 19	RsPV19	RsPh100		100	1881	286	17.1	MW596341	Tar-Rs-3	Rhizoctonia solani dsRNA virus 5	82.6
20				RsPh100		112	1744	242	15.5	PP262120		Rhizoctonia solani dsRNA virus 5	70.53
21		Rhizoctonia solani partitivirus SM03 d	RsPv-SM03	RsPh92	dsRNA1	92	1976	8112	460.5	MW596342	Tar-Rs-5	Rhizoctonia solani partitivirus SM03	98.96
22				RsPh92	dsRNA2	102	1852	1624	90.3	PP334489		Rhizoctonia solani partitivirus SM03	96.72
		Rhizoctonia solani dsRNA virus 1d	RsRV1	RsPh66		66	2321	534	24.5	MW596338	Tar-Rs-3/Ilo-Rs-6	Rhizoctonia solani dsRNA virus 1	98.39	Curvulaviridae
		Rhizoctonia solani mitovirus 39-Ph i	RsMV39-Ph	RsPh36		36	4305	1374127	36000.2	MW574444	Tar-Rs-3/Ilo-Rs-6	Rhizoctonia solani mitovirus 15	59.17	Mitoviridae	Cryppavirales	(+)ssRNA
23		Rhizoctonia solani mitovirus 41	RsMV41	RsPh41		41	4086	2530917	68539.4	MW596335	all tree strains	Binucleate Rhizoctonia mitovirus 8	62.14
		Rhizoctonia solani mitovirus 43	RsMV43	RsPh43		43	3858	4698115	136321	MW596337	all tree strains	Binucleate Rhizoctonia mitovirus 16	72.66
24		Rhizoctonia solani ourmia-like virus 6	RsOLV6	RsPh56		56	2671	306	12.8	MW574434	Tar-Rs-3	Rhizoctonia solani ormia-like virus 5	42.84	Botourmiaviridae	Ourlivirales
25		a: The names in parentheses are the original virus names from the GenBank entries.
		b: Scaffolds were obtained by reassembly analysis using the SPAdes assembly program.
26		c: RT-PCR verification (see Fig. 2B and data not shown). N.C.: not conducted.
32		d: Viruses previously published or with similar entry in genbank.
33		e, f and g: Those with the same letters seem to belong to the same viral species.
34		h: the RdRP CDS sequences of the viruses are unconfirmed or largely incomplete. ;
35		i:The entry with the same virus name (RsMV39), but probably not the same virus species, is also presented in the database
		j:FPKM (Fragments Per Kilobase of exon per Million mapped fragments) was conducted using CLCs Genomic Workbench.
