# Supplementary material for: Metatranscriptomic Sequencing of Sheath Blight-Associated Isolates of Rhizoctonia solani Revealed Multi-Infection by Diverse Groups of RNA Viruses
Source: Viruses. 2024 Jul 17;16(7):1152. doi: 10.3390/v16071152 (PMC11281561; doi:10.3390/v16071152)
Supplement: Supplementary file 1 [file viruses-16-01152-s001.zip › Table S3.xlsx]

## Sheet: Table S3
Table S3. List of primer sets for RT-PCR analysis
Scaffold Number	Virus Name	Forward (5`-3`)	Reverse (5`-3`)
25	Rhizoctonia solani alpha-like virus 4	CTTTGTGAAGCACTTCTGTG	CTTGGCTTGAGTCAATTGTG
20	Rhizoctonia solani alpha-like virus 5	ND	ND
22	Rhizoctonia solani beny-like virus 2	TACTCTTGTTGTCGGGTCTG	GAGAAGAACCTATTGCCCCA
26	Rhizoctonia solani beny-like virus 3	ACACGACTTGGTACACTCTC	AAAGCCGAATTGTGCGTAAA
269	Rhizoctonia solani beny-like virus 4	GAATCAGGAAAAGCCGTCTG	GTACGTCATTCCGGTGTACT
15	Rhizoctonia solani phlegivirus 3	GAGCAAACGCCTAAACACAT	GAAGTATGGTTCGGCAGGTA
9	Rhizoctonia solani phlegivirus 1	GACCACACTGATGGGAAGAT	GTCTATATGCACTCCGCTCA
10	Rhizoctonia solani phlegivirus 2	ATGTAAAGGGCCTACACGAG	CATTACCGACTTCAGAGCCT
7	Rhizoctonia solani phlegivirus 5	CCAATCATCTTTGCCGAAGG	AGTCCGGGATAGATTACCGA
8	Rhizoctonia solani phlegivirus 6	TGGCTAGGTGAATGTGTTGT	GCATGTCAGAGATCATGTGC
24	Rhizoctonia solani phlegivirus 7	CCGGCCTCTATAGGACTACT	GGTGCCCTTATAACCAGTGT
40	Rhizoctonia solani phlegivirus 8	GGAACTTGGATGTCCGTACT	GATAAGCCATCAGAGCCGTA
14	Rhizoctonia solani phlegivirus 14	TCTCACTCGAGAAGTCAAGC	CCGTCCATATCATCTCCCTG
31	Rhizoctonia solani megabirnavirus 2	TGCTCAACGAGATCGAATCA	TCGCCAATCGTGTATCTCAA
27	Rhizoctonia solani megabirnavirus 3	TGTTTTGGCGTGAAGATGTC	TGCTCAACGAGATCGAATCA
19	Rhizoctonia solani toti-like virus 1	TCGGTTAATGGTAGTCCTGC	CTGACGGTGGTGATGAAAAC
21	Rhizoctonia solani toti-like virus 1	GCACCAGGTACAGGTTAAGA	CGGCCACGTTTTTATTGGAT
16	Rhizoctonia solani RNA virus	AACGTCTTTGGCTTGCATAC	TGCACTTTTTGAGAGCCCTA
13	Rhizoctonia solani RNA virus	ND	ND
12	Rhizoctonia solani RNA virus	ND	ND
4	Rhizoctonia solani hypovirus 4	AGAACCCTCTCCAGTCTCTT	AGAGTCGTCTGCTTGGTTAG
11	Rhizoctonia solani hypovirus 5	ATTATCAGAGTCAGGCCACG	TTCGCAATTTCCACTTGCAT
18	Rhizoctonia solani hypovirus 6	CTCAAGCAGGGGTTGAAAAG	TCGACTTAACTACGGTGTGG
34	Rhizoctonia solani hypovirus 6	ND	ND
38	Rhizoctonia solani hypovirus 6	ND	ND
95	Rhizoctonia solani partitivirus 20 dsRNA1	CGATTTCGCCCTCAACAAAT	CAAAATGTACGGGCTTGAGG
428	Rhizoctonia solani partitivirus 20 dsRNA2	ND	ND
100	Rhizoctonia solani partitivirus 19 dsRNA1	TGCGCCCAATTACATTCATC	TGTGGGTTTGTCCACCTAAA
112	Rhizoctonia solani partitivirus 19 dsRNA2	ND	ND
92	Rhizoctonia solani partitivirus SM03 dsRNA1	TATGCCTCAATGTACCACCC	TCTTCTTGCGTCCGAATGTA
102	Rhizoctonia solani partitivirus SM03 dsRNA2	ND	ND
66	Rhizoctonia solani dsRNA virus 1	ATCCCGCCGTGTTAAACTAT	GAGACGCAAGAGATCCTGAA
5	Rhizoctonia solani endornavirus 8	AAGGAAACTACGACGCTGAT	AAGGTCGTGCATTAGCAAAC
6	Rhizoctonia solani endornavirus 9	ATTCGATTGAGGCGTAGGTT	TGCATTTGTACTTGATGGCG
2	Rhizoctonia solani endornavirus 1	ACGAAGCTAAATACCCCGTT	GGGTCATTTGTGTTGGACAG
3	Rhizoctonia solani endornavirus 1	ND	ND
1	Rhizoctonia solani endornavirus 1	ND	ND
36	Rhizoctonia solani mitovirus 39-Ph	TAAGACGTCAATACGAGCCC	TTTCAGCTTCTCGGCTACTT
41	Rhizoctonia solani mitovirus 41	ACGGCTGTGACGATTTACAA	ACCATGTAGGAACCATAGCG
43	Rhizoctonia solani mitovirus 43	CCGCAGTTTTGGCAAGAATA	TACCGGCAGATTCCTCTTTC
56	Rhizoctonia solani ourmia-like virus 6	CTGAACTAGTCCGTGCAGAT	GGAACTCTTTCAGAGCGAGA
377	Rhizoctonia solani yadonushi virus 1	CGACAACAAAGGAGTTCGTG	TTAAGAAGGCAAACCGCAAC
