# Supplementary material for: Metatranscriptomic Sequencing of Sheath Blight-Associated Isolates of Rhizoctonia solani Revealed Multi-Infection by Diverse Groups of RNA Viruses
Source: Viruses. 2024 Jul 17;16(7):1152. doi: 10.3390/v16071152 (PMC11281561; doi:10.3390/v16071152)
Supplement: Supplementary file 1 [file viruses-16-01152-s001.zip › Table S4.xlsx]

## Sheet: Table S4
Table S4. List of primers for RLM-RACE
PRIMER NAME	PRIMER SEQUENCE (5`-3`)
3RACE-ADAPTOR	PO4-CAATACCTTCTGACCATGCAGTGACAGTCAGCATG
3RACE-1st	CATGCTGACTGTCACTGCAT
3RACE-2nd	TGCATGGTCAGAAGGTATTG
MV41-R1-R-1	CTTCAGTTTCCTTGGCGAAC
MV41-R2-F-1	GCTGAGAGTAAGGAGGATTGG
RsPhV1-R1-R-1	CAGCAAGAACCACCTAGGTAG
RsPhV1-R2-F-1	CCAGCAACCAAAGTGTTGTCC
